# Supplementary material for: Multi-scale assessment of roost selection by ‘ōpe‘ape‘a, the Hawaiian hoary bat (Lasiurus semotus)
Source: PLoS One. 2023 Aug 24;18(8):e0288280. doi: 10.1371/journal.pone.0288280 (PMC10449229; doi:10.1371/journal.pone.0288280)
Supplement: S1 Appendix — See Tables 2 and 5 for description of model variables and Tables 4 and 7 for output of the top-ranked models (ΔAICc ≤ 4.0). LogLik = loglikelihood; ΔAICc = difference of AICc between a model and the model with the smallest AICc (Akaike’s information criterion adjusted for small sample size);); DF = degrees of freedom; Weight = relative model weight. Model variables are abbreviated as follows: height (ht); diameter at breast height (dbh); canopy cover (cc); distance from forest edge (edge); tree species (spp); native versus non-native origin (native); slope (slope); topographic position index (tpi). Both tree-level and stand-level model sets include a null model. (ZIP) [file pone.0288280.s001.zip]

Archive with 4 entries (4 files):
- S1 Appendix p1.tif
- S1 Appendix p2.tif
- S1 Appendix p3.tif
- S1 Appendix p4.tif
