# Supplementary material for: Multi-scale assessment of roost selection by ‘ōpe‘ape‘a, the Hawaiian hoary bat (Lasiurus semotus)
Source: PLoS One. 2023 Aug 24;18(8):e0288280. doi: 10.1371/journal.pone.0288280 (PMC10449229; doi:10.1371/journal.pone.0288280)
Supplement: S2 Appendix — Images of ‘ōpe‘ape‘a (Lasiurus semotus) at roost perches (left) and the location within the tree marked with red circle (right) in a selection of tree species, (A, B) adult male in rainbow shower (Cassia x nealiae), (C, D) adult male in uluhe or false staghorn fern (Dicranopteris linearis), (E, F) adult male in lama (Diospyros sandwicensis), (G, H) juvenile female in blue gum (Eucalyptus saligna), (I, J) adult male in lychee (Litchi chinensis), and (K, L) adult female in mango (Mangifera indica). (ZIP) [file pone.0288280.s002.zip]

Archive with 2 entries (2 files):
- S2 Appendix p1.tif
- S2 Appendix p2.tif
